# Supplementary material for: Genome-wide association study of Striga resistance in early maturing white tropical maize inbred lines
Source: BMC Plant Biol. 2020 May 11;20:203. doi: 10.1186/s12870-020-02360-0 (PMC7212567; doi:10.1186/s12870-020-02360-0)
Supplement: Supplementary file 2 — Additional file 2: Table S1. Summary statistics of the 7224 filtered high-quality SNP markers. Summary statistics of the 7224 filtered high-quality SNP markers obtained from the total 44,470 markers. [file 12870_2020_2360_MOESM2_ESM.xlsx]

## Sheet: Sheet1
Additional file 2: Table S1. Summary statistics of the 7,224 filtered high-quality SNP markers
	Min.	Max.	Average
Minor allele frequency (MAF)	0.05	0.5	0.24
Major allele frequency (MaF)	0.5	0.95	0.76
Heterozygosity	0	0.2	0.07
Polymorphic information content (PIC)	0.09	0.37	0.26
Gene diversity	0.1	0.5	0.33
